# Supplementary material for: Maternal knowledge and attitudes towards complementary feeding in relation to timing of its initiation in rural Bangladesh
Source: BMC Nutr. 2019 Jan 30;5:7. doi: 10.1186/s40795-019-0272-0 (PMC7050709; doi:10.1186/s40795-019-0272-0)
Supplement: Supplementary file 3 — Analytic data set. (XLS 242 kb) [file 40795_2019_272_MOESM3_ESM.xls]

## Sheet: BMC_Nutrition
ID	Cohortid	group	can_read	GroupSES	cf_time	m_age_cat	prev_child	cf_atti_t	cf_know_t
1	1	1	3	2	0	1	1	1	2
2	1	1	3	3	2	1	0	2	0
3	1	1	1	2	2	2	1	1	0
4	1	1	1	1	0	2	1	2	0
5	1	1	3	1	2	1	1	2	0
6	1	1	3	3	0	1	0	2	0
7	1	1	3	5	2	2	1	1	0
8	1	1	1	1	0	3	1	0	2
9	1	1	1	2	0	2	1	2	1
10	1	1	3	5	2	2	0	2	0
11	1	1	3	3	0	1	1	1	1
12	1	1	1	4	2	1	0	0	1
13	1	1	1	2		2	1	0	0
14	1	1	2	1	0	3	1	1	0
15	1	1	1	5	1	2	1	0	1
16	1	1	1	2	2	2	1	2	1
17	1	1	3	4	2	2	1	1	1
18	1	1	3	3	2	1	1	1	1
19	1	1	1	1	2	2	1	0	1
20	1	1	2	5	2	3	1	2	0
21	1	1	2	3	2	2	1	2	0
22	1	1	3	1	0	2	1	0	0
23	1	1	3	5	0	1	0	0	0
24	1	1	2	1	2	1	1	1	0
25	1	1	1	1	2	1	0	0	0
26	1	1	3	5	2	1	1	1	1
27	1	1	1	1	1	2	1	0	0
28	1	1	1	1	2	2	1	0	0
29	1	1	3	5	0	1	0	0	0
30	1	1	1	3	2	2	1	1	0
31	1	1	1	2	0	2	0	1	0
32	1	1	3	1	2	1	1	1	0
33	1	1	2	4	2	2	1	2	0
34	1	1	2	1	0	2	1	2	1
35	1	1	1	2		3	1	2	0
36	1	1	2	4	2	2	1	0	0
37	1	1	1	1	0	1	0	2	0
38	1	1	1	1	2	2	1	0	2
39	1	1	3	1	2	1	0	2	0
40	1	1	3	5	2	2	1	1	1
41	1	1	3	3	2	1	1	2	0
42	1	1	3	4	1	2	1	1	0
43	1	1	1	3	0	2	1	2	0
44	1	1	3	2	2	1	1	1	1
45	1	1	3	1	1	1	1	0	0
46	1	1	3	1		1	1	2	0
47	1	1	1	3	2	1	1	0	1
48	1	1	3	3		1	0	0	1
49	1	1	1	1	0	2	1	0	0
50	1	1	3	4	2	1	0	2	2
51	1	1	3	1	2	1	0	0	0
52	1	1	3	4	1	1	1	0	0
53	1	1	1	2	0	2	1	1	0
54	1	1	1	2	2	2	1	2	0
55	1	1	2	1	2	1	1	2	0
56	1	1	3	3	0	2	1	2	0
57	1	1	1	1	2	3	1	2	0
58	1	1	1	3	2	1	1	0	0
59	1	1	2	1	1	2	1	2	0
60	1	1	1	5	2	2	1	1	0
61	1	1	3	5	2	2	1	0	0
62	1	1	1	2	1	3	1	0	0
63	1	1	1	4	0	1	0	2	0
64	1	1	1	3	2	3	1	1	2
65	1	1	3	5	2	2	1	1	2
66	1	1	2	5	1	1	1	1	0
67	1	1	1	1	2	2	1	1	0
68	1	1	3	5		1	1	0	0
69	1	1	3	3		2	1	0	1
70	1	1	2	3	2	2	1	0	0
71	1	1	2	3	2	2	1	2	1
72	1	1	3	1		2	1	2	0
73	1	1	3	2		1	0	0	2
74	1	1	3	2	0	3	1	0	0
75	1	1	1	2	2	2	1	1	0
76	1	1	2	1	2	2	1	1	0
77	1	1	2	2	2	1	0	0	0
78	1	1	3	3	2	2	1	2	1
79	1	1	3	2	2	1	1	2	1
80	1	1	1	3	2	1	1	2	0
81	1	1	2	3	2	2	0	2	0
82	1	1	2	4		2	1	0	0
83	1	1	1	1	2	2	1	0	1
84	1	1	1	1	2	1	1	2	1
85	1	1	3	1	2	1	0	0	0
86	1	1	3	5	2	1	0	1	2
87	1	1	3	1	2	1	0	1	1
88	1	1	3	2	0	1	1	0	0
89	1	1	3	1	2	3	1	2	1
90	1	1	3	3	0	2	1	0	0
91	1	1	1	1	2	3	1	1	0
92	1	1	3	1	2	2	1	0	0
93	1	1	3	5	1	1	0	1	0
94	1	1	3	5	2	2	1	2	0
95	1	1	3	4	1	2	1	2	0
96	1	1	3	5	2	2	1	0	0
97	1	1	1	1	2	1	0	1	0
98	1	1	3	1	2	1	0	1	2
99	1	1	2	1		2	1	2	1
100	1	1	1	1		2	1	2	0
101	1	1	1	5	2	1	1	1	0
102	1	1	3	4	0	1	1	1	0
103	1	1	1	5	0	1	0	0	0
104	1	1	1	1	2	2	1	0	0
105	1	1	1	3	2	2	1	0	0
106	1	1	1	3	2	2	1	2	1
107	1	1	3	2	2	2	1	2	0
108	1	1	3	1		1	1	0	0
109	1	1	2	4	2	2	1	2	0
110	1	1	3	2	0	1	0	1	2
111	1	1	3	5	1	1	1	0	2
112	1	1	1	5	2	3	1	2	1
113	1	1	3	5	2	2	1	0	1
114	1	1	3	5	2	1	0	2	1
115	1	1	1	1	2	2	1	2	1
116	1	1	1	3	0	2	1	2	0
117	1	1	1	2	1	3	1	2	1
118	1	1	1	2	2	2	1	1	0
119	1	1	3	1	1	1	1	0	1
120	1	1	2	1		2	1	0	2
121	1	1	3	1	0	1	1	0	0
122	1	1	1	1	2	1	0	1	2
123	1	1	1	3		2	1	1	2
124	1	1	3	3	2	2	1	1	0
125	1	1	1	2	2	2	1	1	0
126	1	1	3	4	2	2	1	2	0
127	1	1	3	3	1	1	0	2	1
128	1	1	3	3		1	0	1	0
129	1	1	2	4	2	1	0	1	0
130	1	1	2	2	2	1	1	2	0
131	1	1	1	3	2	2	1	0	2
132	1	1	2	1	2	2	1	1	0
133	1	1	2	1	2	2	1	0	0
134	1	1	2	3	2	2	1	2	0
135	1	1	2	1	0	1	1	0	0
136	1	1	1	1	2	2	1	0	0
137	1	1	1	5	2	1	1	2	1
138	1	1	1	1	2	1	1	1	1
139	1	1	3	5	0	1	0	1	1
140	1	1	3	5	2	1	0	1	0
141	1	1	3	1	2	2	1	1	0
142	1	1	3	5	0	1	1	1	0
143	1	1	3	5	2	1	0	0	0
144	1	1	3	4	2	2	1	1	1
145	1	1	1	1	2	2	1	1	1
146	1	1	1	1	0	1	0	0	0
147	1	1	3	5	2	1	0	0	1
148	1	1	2	2	2	1	0	1	1
149	1	1	3	1		2	1	2	2
150	1	1	2	4	0	2	1	1	0
151	1	1	3	1	0	2	1	2	1
152	1	1	2	2	0	1	1	1	0
153	1	1	3	1	2	1	0	1	0
154	1	1	3	5	0	2	1	0	0
155	1	1	1	2	2	2	1	0	0
156	1	1	3	2		1	0	0	0
157	1	1	3	1	1	2	1	1	1
158	1	1	1	2	2	2	1	1	0
159	1	1	2	3	0	3	1	1	2
160	1	1	3	2	0	1	1	1	2
161	1	1	3	5	2	3	1	2	0
162	1	1	1	1	2	2	1	2	2
163	1	1	3	2	2	1	0	2	1
164	1	1	1	1	2	2	1	2	1
165	1	1	3	5	2	1	1	2	0
166	1	1	2	2	2	1	0	2	1
167	1	1	2	5	2	3	1	0	2
168	1	1	1	2	1	2	1	0	2
169	1	1	1	1	2	1	1	1	2
170	1	1	3	1	2	2	1	2	1
171	1	1	1	1	2	2	1	2	0
172	1	1	3	5	2	1	1	1	0
173	1	1	1	2	0	2	1	1	0
174	1	1	3	2	0	1	0	1	0
175	1	1	2	2	1	2	1	1	0
176	1	1	1	2	2	2	1	0	2
177	1	1	1	2	2	2	1	1	0
178	1	1	1	1	0	2	1	1	0
179	1	1	3	4	0	1	1	1	0
180	1	1	3	1	2	1	0	0	2
181	1	1	3	2	2	2	0	0	2
182	1	1	3	5	2	1	1	2	0
183	1	1	3	2	2	2	1	2	0
184	1	1	1	1	2	2	1	2	1
185	1	1	1	1	2	1	0	0	0
186	1	1	1	1	2	2	1	0	0
187	1	1	1	3	0	1	0	0	1
188	1	1	1	2	0	3	1	0	0
189	1	1	1	2	2	1	0	1	0
190	1	1	1	1	0	2	1	1	1
191	1	1	3	4	0	1	0	2	1
192	1	1	1	2	2	2	1	2	2
193	1	1	1	1	0	1	0	2	0
194	1	1	2	2	2	1	0	1	0
195	1	1	3	4	2	1	0	1	1
196	1	1	3	5		1	0	0	0
197	1	1	3	5	0	1	0	1	0
198	1	1	3	1	2	1	0	0	1
199	1	1	2	2	0	1	0	1	0
200	1	1	3	4	2	1	1	0	0
201	1	1	3	1	1	1	1	0	1
202	1	1	3	5	2	1	1	2	1
203	1	1	1	1	0	2	1	1	0
204	1	1	3	4	2	1	0	2	0
205	1	1	1	2	0	2	1	1	0
206	1	1	1	2	2	1	1	1	0
207	1	1	3	5	2	2	1	0	2
208	1	1	2	1	2	1	1	2	1
209	1	1	2	3	2	1	1	1	2
210	1	1	1	1	2	1	0	1	2
211	1	1	1	1	1	2	1	0	0
212	1	1	1	2	2	2	1	2	1
213	1	1	1	3	0	1	0	1	1
214	1	1	3	5	2	1	0	2	0
215	1	1	1	2		2	1	1	2
216	1	1	3	1	2	1	1	1	2
217	1	1	1	1	0	1	0	0	1
218	1	1	1	1	2	1	1	2	0
219	1	1	1	1	2	2	1	1	2
220	1	1	1	4	0	2	1	1	2
221	1	1	1	2	2	1	1	1	0
222	1	1	1	4	2	1	0	1	0
223	1	1	1	1	1	2	1	2	2
224	1	1	1	2	2	3	1	1	2
225	1	1	1	3		1	1	1	0
226	1	1	3	2	2	1	1	2	2
227	1	1	1	1	2	2	1	2	0
228	1	1	3	4	0	1	1	2	0
229	1	1	2	5	2	2	1	2	1
230	1	1	3	1	0	2	1	0	1
231	1	1	1	1	2	2	1	2	0
232	1	1	1	1	2	1	1	0	2
233	1	1	1	1	2	1	1	2	0
234	1	1	3	5	0	1	1	2	0
235	1	1	3	4	2	1	1	1	0
236	1	1	2	1	2	2	1	1	0
237	1	1	1	2		1	1	2	0
238	1	1	3	5	0	1	0	2	1
239	1	1	1	4	0	2	1	1	0
240	1	1	3	2	2	1	1	2	0
241	1	1	1	3		1	1	0	2
242	1	1	3	1	2	3	1	2	1
243	1	1	3	3	2	2	1	2	0
244	1	1	1	2	0	2	1	1	2
245	1	1	3	5	1	1	0	0	2
246	1	1	2	1	2	1	1	1	0
247	1	1	2	1	2	1	0	2	0
248	1	1	1	1	0	2	1	1	0
249	1	1	3	2	2	1	1	1	1
250	1	1	3	3	0	2	1	1	0
251	1	1	3	5	1	1	1	1	0
252	1	1	1	3	0	2	1	1	1
253	1	1	3	1		1	0	0	1
254	1	1	3	5	0	2	1	2	0
255	1	1	3	4		2	1	2	0
256	1	1	1	4	2	1	1	2	2
257	1	1	3	5	2	2	1	1	1
258	1	1	2	5	2	1	1	1	1
259	1	1	1	2	2	2	1	1	2
260	1	1	3	1	2	2	1	2	2
261	1	1	3	2	2	1	1	2	1
262	1	1	3	2	0	1	1	2	1
263	1	1	3	3	2	2	1	1	0
264	1	1	1	2	0	1	1	1	0
265	1	1	1	1		1	1	1	0
266	1	1	2	3	2	1	0	1	2
267	1	1	3	2	2	3	1	2	0
268	1	1	3	4	2	1	0	1	1
269	1	1	3	4	0	1	1	0	2
270	1	1	1	3	2	2	1	0	1
271	1	1	3	5	2	1	1	2	2
272	1	1	1	3	2	2	1	1	0
273	1	1	1	3	2	2	1	1	0
274	1	1	1	2	2	1	0	2	0
275	1	1	1	4	2	3	1	1	0
276	1	1	1	1	0	3	1	1	2
277	1	1	3	1	2	2	1	2	0
278	1	1	2	2	2	2	1	2	1
279	1	1	1	1	0	2	1	2	1
280	1	1	3	2	0	1	1	1	1
281	1	1	1	3	2	2	1	1	0
282	1	1	3	5	2	2	1	2	0
283	1	1	3	4	2	1	1	1	2
284	1	1	2	2		2	1	2	2
285	1	1	1	1	2	2	1	1	0
286	1	1	3	4	2	1	1	1	0
287	1	1	1	2		1	1	1	1
288	1	1	2	3	0	2	1	2	1
289	1	1	2	5	2	2	1	2	0
290	1	1	3	2	0	1	0	1	1
291	1	1	1	2	2	2	1	2	2
292	1	1	1	5	2	1	0	1	1
293	1	1	2	4	2	2	1	0	0
294	1	1	1	1	2	1	1	0	0
295	1	1	1	4	2	2	1	0	0
296	1	1	3	4	2	2	1	1	2
297	1	1	2	1	2	1	1	1	2
298	1	1	2	1	2	1	1	2	1
299	1	1	3	4	0	1	0	0	1
300	1	1	3	1	2	1	1	2	0
301	1	1	1	1	2	1	1	1	0
302	1	1	1	2	2	1	1	2	0
303	1	1	3	3	2	2	1	1	0
304	1	1	3	1	0	1	1	2	0
305	1	1	1	2	2	3	1	1	1
306	1	1	3	4	0	1	0	1	0
307	1	1	3	3	2	3	1	1	2
308	1	1	1	5	2	2	0	1	2
309	1	1	2	2	2	2	1	0	1
310	1	1	1	2	2	3	1	2	0
311	1	1	3	5	2	2	1	2	1
312	1	1	1	1	2	2	1	2	1
313	1	1	1	1	0	2	1	0	0
314	1	1	1	2		1	1	2	0
315	1	1	3	5	2	1	0	1	2
316	1	1	3	2	2	1	0	1	0
317	1	1	1	5	2	3	1	1	0
318	1	1	2	3	2	2	1	1	1
319	1	1	3	2	2	1	1	1	1
320	1	1	1	1	0	2	1	1	0
321	1	1	1	3	0	1	1	2	1
322	1	1	1	1		1	1	1	2
323	1	1	1	1	0	2	1	1	0
324	1	1	1	2	2	2	1	2	1
325	1	1	2	3	0	2	1	0	0
326	1	1	1	1	1	1	1	0	0
327	1	1	3	1	2	1	1	2	1
328	1	1	1	3	2	2	1	2	1
329	1	1	2	5	1	1	0	0	0
330	1	1	3	5	0	1	1	1	0
331	1	1	1	4	2	1	0	2	2
332	1	1	3	2	2	1	0	1	1
333	1	1	3	5	2	1	0	1	1
334	1	1	1	2	2	2	1	1	0
335	1	1	1	1	0	3	1	1	1
336	1	1	3	1	2	2	1	0	0
337	1	1	1	4	0	3	1	0	1
338	1	1	3	1	2	1	1	1	2
339	1	1	1	4	2	3	1	2	2
340	1	1	3	1	0	1	0	1	1
341	1	1	1	3	2	2	1	2	0
342	1	1	1	1	2	2	0	2	2
343	1	1	1	4	2	1	0	2	0
344	1	1	3	1	0	2	1	0	1
345	1	1	2	2	2	1	0	2	2
346	1	1	1	2	2	1	1	1	0
347	1	1	1	5	2	2	1	2	2
348	1	1	3	2	0	1	1	2	0
349	1	1	3	1		1	0	1	1
350	1	1	1	1	2	2	1	1	1
351	1	1	1	4	0	2	1	0	0
352	1	1	1	3		2	1	0	1
353	1	1	2	1	1	1	1	2	0
354	1	1	1	1	2	1	0	0	1
355	1	1	3	4	2	1	1	1	1
356	1	1	2	3	0	2	1	1	0
357	1	1	3	5		1	1	2	2
358	1	1	1	2	0	2	1	1	0
359	1	1	1	1	2	2	1	1	1
360	1	1	1	3	2	2	0	1	1
361	1	1	1	2	0	1	1	2	0
362	1	1	3	3	0	2	1	2	0
363	1	1	1	2	1	3	1	0	1
364	1	1	1	2	0	2	1	0	1
365	1	1	3	5		2	1
366	1	1	1	1		2	1
367	1	1	1	1		2	1
368	1	1	3	5		1	0
369	1	1	1	1		2	1
370	1	1	3	5		1	0
371	1	1	1	4		2	1
372	1	1	3	5		1	1
373	1	1	3	4		2	1
374	1	1	1	3		3	1
375	1	1	1	2		1	0
376	1	1	3	5		1	0
377	1	1	2	1		1	1
378	1	1	1	1		1	0
379	1	1	1	2		1	1
380	1	1	2	2		1	0
381	1	1	2	5		3	1
382	1	1	3	2		1	1
383	1	1	3	4		1	1
384	1	1	1	1		2	1
385	1	1	1	1		2	1
386	1	1	3	1		1	1
387	1	1	1	1		2	1
388	1	1	1	1		2	1
389	1	1	1	1		3	1
390	1	1	3	1		2	1
391	1	1	1	2		2	1
392	1	1	3	4		1	0
393	1	1	1	3		1	0
394	1	1	3	5		1	0
395	1	1	2	3		2	1
396	1	1	1	2		2	0
397	1	1	2	5		2	1
398	1	1	1	3		3	1
399	1	1	2	4		2	1
400	1	1	2	3		2	1
401	1	2	3	2	0	1	0	1	2
402	1	2	3	1		2	1	0	0
403	1	2	1	3	2	1	0	2	2
404	1	2	3	4	0	2	1	1	1
405	1	2	3	5	0	1	1	1	0
406	1	2	2	5	0	2	1	0	0
407	1	2	3	4	2	1	1	2	0
408	1	2	2	1	0	1	0	2	0
409	1	2	1	1	2	2	1	0	1
410	1	2	3	5	2	1	0	0	0
411	1	2	3	1	2	2	1	0	1
412	1	2	3	4	2	1	1	1	1
413	1	2	1	1	2	1	0	2	1
414	1	2	3	5	2	2	1	2	1
415	1	2	1	2	1	1	1	0	1
416	1	2	3	1	0	1	0	0	1
417	1	2	3	1	0	1	0	0	2
418	1	2	3	2	0	1	1	2	0
419	1	2	1	2	0	1	1	1	0
420	1	2	3	1	1	2	1	2	1
421	1	2	2	1		2	1	2	0
422	1	2	3	4	0	1	0	1	0
423	1	2	3	1	0	1	0	0	1
424	1	2	3	5	2	2	1	1	2
425	1	2	3	2	2	2	1	0	0
426	1	2	2	4	0	1	0	2	0
427	1	2	1	2	2	1	1	1	1
428	1	2	3	4	0	2	1	1	0
429	1	2	3	3	0	1	1	2	2
430	1	2	3	3	0	1	0	0	1
431	1	2	3	1	0	1	1	2	1
432	1	2	3	3	0	2	1	2	0
433	1	2	3	3	2	2	1	0	0
434	1	2	1	2	0	1	1	1	0
435	1	2	1	2	2	2	1	1	2
436	1	2	1	1	1	2	0	2	0
437	1	2	2	1	2	2	1	1	0
438	1	2	3	1	2	1	1	1	1
439	1	2	1	1	1	2	1	2	1
440	1	2	1	1	0	3	1	1	0
441	1	2	2	1	0	2	1	1	2
442	1	2	1	1	0	2	1	0	0
443	1	2	3	4	0	1	0	1	1
444	1	2	3	3	1	2	1	2	0
445	1	2	1	3	0	1	1	0	2
446	1	2	2	2	0	1	1	2	0
447	1	2	3	5	0	1	0	2	2
448	1	2	3	3	2	1	1	2	2
449	1	2	3	5	2	1	0	2	2
450	1	2	3	5	2	1	1	2	1
451	1	2	3	5	2	1	0	2	1
452	1	2	1	2	2	1	1	2	1
453	1	2	3	5		1	0	0	1
454	1	2	1	4	1	3	1	0	1
455	1	2	3	3	2	1	0	0	0
456	1	2	3	5	2	1	0	0	1
457	1	2	3	2	1	2	1	0	2
458	1	2	3	4	1	1	1	2	0
459	1	2	1	1	1	2	1	2	2
460	1	2	1	4	2	1	0	1	1
461	1	2	1	4	2	3	1	2	2
462	1	2	3	1	0	1	1	2	1
463	1	2	1	1	2	2	1	0	1
464	1	2	3	2		1	0	2	0
465	1	2	1	1	2	2	1	1	2
466	1	2	3	2	0	1	0	1	0
467	1	2	1	1	2	1	1	1	0
468	1	2	3	5	2	1	0	1	1
469	1	2	3	5	0	2	1	2	0
470	1	2	3	4	0	2	1	0	0
471	1	2	1	5	0	3	1	0	2
472	1	2	1	2	2	3	1	1	2
473	1	2	1	3	2	2	1	1	2
474	1	2	2	2	0	3	1	1	1
475	1	2	2	1	0	1	0	1	1
476	1	2	3	3	2	3	1	2	2
477	1	2	3	3	0	1	0	2	1
478	1	2	3	3	1	1	1	0	1
479	1	2	2	1	0	1	0	0	1
480	1	2	2	1	0	1	1	0	0
481	1	2	1	4	2	2	1	1	0
482	1	2	1	2	2	2	1	2	1
483	1	2	2	2	2	1	1	1	2
484	1	2	3	5	2	1	1	2	0
485	1	2	3	5	0	2	1	0	0
486	1	2	3	1	0	2	1	1	2
487	1	2	2	1	2	1	1	0	2
488	1	2	1	5	0	2	1	1	2
489	1	2	3	4	0	1	0	0	1
490	1	2	1	1	0	2	1	1	2
491	1	2	3	5	0	1	0	0	2
492	1	2	1	1	0	2	1	2	1
493	1	2	3	5	1	2	1	2	0
494	1	2	1	1	1	1	1	0	1
495	1	2	3	1	2	1	1	0	1
496	1	2	3	5	0	2	1	2	1
497	1	2	3	3	1	1	1	0	1
498	1	2	2	1	2	2	1	1	1
499	1	2	3	3	0	1	0	2	1
500	1	2	3	5	0	1	1	2	1
501	1	2	2	1	2	1	0	0	1
502	1	2	2	1	1	2	1	1	2
503	1	2	3	3	0	1	0	0	0
504	1	2	3	2	0	1	0	0	1
505	1	2	3	1		2	1	2	0
506	1	2	3	3	0	1	1	2	1
507	1	2	1	2	1	2	1	0	0
508	1	2	2	3	2	2	1	2	2
509	1	2	3	4	0	1	1	1	2
510	1	2	3	2	2	1	1	0	1
511	1	2	3	4	2	2	1	0	0
512	1	2	3	3	0	1	0	2	0
513	1	2	3	3	0	1	1	1	2
514	1	2	3	3	2	2	1	2	1
515	1	2	1	2		2	1	1	0
516	1	2	1	2	0	2	1	1	1
517	1	2	2	2	0	2	1	0	2
518	1	2	1	1	0	2	1	1	2
519	1	2	3	2	1	2	1	0	1
520	1	2	3	5	0	1	0	0	1
521	1	2	3	4	0	2	1	2	0
522	1	2	3	5	0	3	1	1	1
523	1	2	1	2	2	2	1	1	0
524	1	2	3	4	2	2	1	2	2
525	1	2	1	2	2	2	1	2	1
526	1	2	3	1	2	2	1	1	1
527	1	2	1	1	0	2	1	2	2
528	1	2	3	3	0	1	0	0	1
529	1	2	1	4	0	3	1	0	0
530	1	2	3	1	2	2	1	1	0
531	1	2	3	1	0	1	1	2	1
532	1	2	3	3		1	0	0	1
533	1	2	3	1	0	2	1	0	1
534	1	2	2	3	2	2	1	0	2
535	1	2	3	3	0	2	1	2	2
536	1	2	1	2	0	1	1	2	0
537	1	2	3	4	1	2	1	1	1
538	1	2	3	5	0	1	0	2	1
539	1	2	3	3	2	1	1	1	2
540	1	2	3	4	1	2	0	0	2
541	1	2	1	1	0	2	1	0	2
542	1	2	2	5	0	1	0	0	0
543	1	2	3	5	0	1	0	0	0
544	1	2	1	3		3	1	1	2
545	1	2	1	3	0	3	1	1	2
546	1	2	2	1	0	2	1	1	0
547	1	2	2	2	0	2	1	0	2
548	1	2	2	5	1	3	1	1	1
549	1	2	1	1	2	2	1	1	2
550	1	2	2	2	0	1	0	0	1
551	1	2	2	4	2	1	1	1	1
552	1	2	1	1		1	0	0	0
553	1	2	1	1	0	1	1	1	0
554	1	2	3	4	1	2	1	2	0
555	1	2	2	2	0	1	1	0	1
556	1	2	1	1	0	1	1	0	1
557	1	2	1	1	1	2	1	0	0
558	1	2	1	2	1	1	0	2	1
559	1	2	1	2	0	2	1	0	0
560	1	2	1	4		2	1	0	0
561	1	2	1	4	0	3	1	0	1
562	1	2	1	2	0	2	1	0	0
563	1	2	1	3	2	3	1	0	2
564	1	2	3	1	0	1	1	2	0
565	1	2	1	2	0	2	1	0	1
566	1	2	1	1	0	1	1	2	0
567	1	2	3	5	2	2	1	0	0
568	1	2	3	4		1	0	1	1
569	1	2	1	3		1	0	1	0
570	1	2	1	2	0	2	1	2	1
571	1	2	2	3	0	1	1	2	0
572	1	2	3	5	1	2	1	0	1
573	1	2	1	3	1	2	1	0	0
574	1	2	2	1	2	1	1	0	0
575	1	2	3	2	2	1	0	1	0
576	1	2	3	5	2	2	1	1	1
577	1	2	2	1	0	2	1	1	0
578	1	2	1	3	0	2	1	0	0
579	1	2	1	1		2	1	0	1
580	1	2	1	4	1	2	1	0	0
581	1	2	1	1	0	1	1	1	0
582	1	2	2	1	0	2	1	0	0
583	1	2	3	2	2	1	0	0	2
584	1	2	2	3	0	2	0	2	0
585	1	2	1	1	1	2	1	0	1
586	1	2	2	2	0	1	1	2	1
587	1	2	1	5	0	3	1	1	1
588	1	2	3	2	2	1	0	2	2
589	1	2	1	3	0	3	1	2	2
590	1	2	3	1	0	1	1	2	1
591	1	2	2	1	0	1	1	2	1
592	1	2	1	2	0	1	1	1	0
593	1	2	3	1	0	1	0	1	2
594	1	2	1	2	0	1	0	0	2
595	1	2	1	1	0	2	1	2	2
596	1	2	3	5	0	1	0	2	0
597	1	2	3	4	1	1	0	0	1
598	1	2	1	1	0	2	1	1	2
599	1	2	1	1	2	2	1	1	1
600	1	2	1	1	1	2	1	0	2
601	1	2	3	1	2	2	1	1	2
602	1	2	3	4	0	1	0	2	0
603	1	2	1	3	1	1	1	2	0
604	1	2	2	2	0	2	1	2	1
605	1	2	1	1	0	1	0	1	1
606	1	2	1	1	2	1	0	1	2
607	1	2	2	3	2	1	1	1	1
608	1	2	1	3	0	2	1	1	0
609	1	2	1	4	2	1	1	2	0
610	1	2	1	2	2	2	1	2	0
611	1	2	1	1	2	2	1	1	0
612	1	2	2	2	2	1	1	1	0
613	1	2	1	2	0	2	1	1	2
614	1	2	1	1	0	1	0	0	1
615	1	2	1	2	0	2	0	0	2
616	1	2	1	1	2	2	1	1	0
617	1	2	3	4	2	1	0	1	2
618	1	2	3	5	0	1	0	1	2
619	1	2	2	4	2	1	0	2	0
620	1	2	1	2	2	1	1	0	2
621	1	2	1	1	2	1	0	2	0
622	1	2	1	3	2	1	1	0	1
623	1	2	3	5	2	1	1	0	0
624	1	2	1	1	2	1	0	0	1
625	1	2	1	3	1	1	1	1	1
626	1	2	3	5	0	2	1	1	2
627	1	2	1	3	2	1	1	0	2
628	1	2	1	1	2	1	0	2	1
629	1	2	1	1	0	1	1	0	0
630	1	2	3	5	2	1	1	0	1
631	1	2	3	5	0	2	1	0	1
632	1	2	1	1		2	1	0	1
633	1	2	1	2	0	2	1	1	2
634	1	2	2	3	0	1	1	0	1
635	1	2	3	2	2	1	0	2	2
636	1	2	1	1	1	1	0	1	2
637	1	2	1	1		3	1	2	1
638	1	2	3	1	1	1	0	1	0
639	1	2	1	3	0	2	1	0	1
640	1	2	1	1	0	1	1	0	1
641	1	2	3	2	0	1	0	2	2
642	1	2	1	1	2	2	1	1	2
643	1	2	3	4		3	1	2	1
644	1	2	1	4	2	2	1	2	1
645	1	2	1	1	2	2	1	1	1
646	1	2	1	1	2	2	1	0	2
647	1	2	1	2	2	2	1	2	2
648	1	2	1	1	2	1	0	0	0
649	1	2	2	1	2	1	1	0	2
650	1	2	1	3	2	2	1	1	0
651	1	2	1	2	2	1	1	1	2
652	1	2	3	4	2	1	1	0	2
653	1	2	1	2	0	3	1	2	2
654	1	2	2	2	2	3	1	1	2
655	1	2	1	2		2	1	0	0
656	1	2	2	1	0	1	0	0	0
657	1	2	3	1	0	1	1	0	1
658	1	2	1	3	2	1	1	0	2
659	1	2	1	3	0	2	1	0	1
660	1	2	1	2	0	2	1	2	1
661	1	2	3	4	0	1	1	0	0
662	1	2	2	4	2	1	1	2	0
663	1	2	2	2	2	1	0	2	1
664	1	2	3	2	0	2	1	1	0
665	1	2	2	2	2	2	1	0	1
666	1	2	3	4	0	3	1	0	2
667	1	2	1	2	2	2	1	0	1
668	1	2	2	1	2	1	0	2	1
669	1	2	1	2	2	1	1	0	2
670	1	2	3	4	2	1	1	2	1
671	1	2	1	1	1	1	1	2	2
672	1	2	1	1	2	1	0	1	0
673	1	2	2	1		1	0	1	0
674	1	2	3	3		1	0	0	1
675	1	2	2	3	2	2	1	1	1
676	1	2	3	4	2	1	1	0	2
677	1	2	3	5	2	1	1	0	1
678	1	2	3	4	0	1	1	1	2
679	1	2	2	4	0	2	1	0	1
680	1	2	1	1	2	3	1	2	1
681	1	2	3	5	0	1	1	0	1
682	1	2	3	1	2	1	0	2	2
683	1	2	1	1	0	2	1	0	1
684	1	2	3	4	2	1	1	2	2
685	1	2	3	4	0	1	1	2	0
686	1	2	3	2	2	1	1	2	1
687	1	2	3	4	0	2	1	0	0
688	1	2	3	5	0	1	1	0	0
689	1	2	2	1	2	1	1	0	1
690	1	2	1	2	1	1	1	0	2
691	1	2	2	2	2	1	0	0	2
692	1	2	2	2	2	1	0	2	2
693	1	2	2	1	0	1	0	0	0
694	1	2	1	4	0	1	1	0	1
695	1	2	1	2	0	1	0	0	0
696	1	2	3	5	2	1	1	1	1
697	1	2	1	1	0	2	1	0	0
698	1	2	3	5	2	2	1	0	1
699	1	2	3	4	0	1	1	2	0
700	1	2	1	1	2	1	0	2	2
701	1	2	2	3	2	1	0	2	1
702	1	2	2	4	0	1	0	2	1
703	1	2	1	1	2	1	1	2	1
704	1	2	2	3	1	1	0	0	1
705	1	2	1	2	0	2	1	1	1
706	1	2	1	2	2	1	1	1	1
707	1	2	1	2	0	2	1	2	2
708	1	2	3	5	1	2	1	0	2
709	1	2	1	1	2	2	1	1	2
710	1	2	3	1	1	2	1	0	2
711	1	2	3	4		1	0	0	0
712	1	2	1	2	0	2	1	2	0
713	1	2	2	1	1	1	0	2	1
714	1	2	1	2	2	2	0	0	2
715	1	2	2	2	2	1	0	2	1
716	1	2	2	1		2	1	0	2
717	1	2	3	2	2	1	0	1	0
718	1	2	2	2	2	1	0	0	1
719	1	2	3	2	2	1	1	2	0
720	1	2	3	2	2	2	1	2	2
721	1	2	1	3	2	3	1	2	0
722	1	2	1	2	2	1	0	1	2
723	1	2	3	2	2	1	1	1	1
724	1	2	1	1	0	1	1	0	0
725	1	2	1	1	2	2	1	0	1
726	1	2	1	2	2	1	1	2	1
727	1	2	1	1	0	2	1	0	2
728	1	2	1	1	2	2	1	2	2
729	1	2	3	3		1	0	2	1
730	1	2	3	1	2	2	1	2	2
731	1	2	3	4	0	1	0	2	2
732	1	2	2	4	0	2	1	2	1
733	1	2	2	3	0	2	1	1	2
734	1	2	2	3		1	1	0	2
735	1	2	2	3	0	3	1	2	1
736	1	2	1	1	0	2	1	1	0
737	1	2	1	3	2	2	1	0	2
738	1	2	1	3	2	2	1	2	2
739	1	2	3	4	2	2	1	1	1
740	1	2	1	1	2	1	1	2	2
741	1	2	3	2	0	1	0	1	1
742	1	2	2	2	1	2	1	2	1
743	1	2	2	3	2	1	0	0	0
744	1	2	1	1	2	3	1	2	1
745	1	2	2	3	0	2	1	2	0
746	1	2	2	1	2	2	1	1	1
747	1	2	1	3	2	2	1	1	0
748	1	2	2	3	2	1	1	0	2
749	1	2	1	3		2	1	0	0
750	1	2	3	4	0	1	0	2	0
751	1	2	3	4	2	1	1	2	2
752	1	2	1	1	0	2	1	0	0
753	1	2	1	3	2	2	1	2	2
754	1	2	1	1	2	2	1	1	0
755	1	2	1	1	2	2	1	0	1
756	1	2	1	1	0	2	1	2	1
757	1	2	1	2	0	2	1	1	0
758	1	2	1	1	1	2	1	0	0
759	1	2	3	3	2	1	1	1	0
760	1	2	3	4	2	1	0	0	2
761	1	2	3	1	2	1	1	0	0
762	1	2	3	2	1	1	0	0	2
763	1	2	3	1		2	1	0	1
764	1	2	3	2	2	1	0	0	1
765	1	2	3	1	0	1	1	0	1
766	1	2	3	3		1	0
767	1	2	3	2		1	0
768	1	2	3	2		1	1
769	1	2	1	1		2	1
770	1	2	1	5		2	1
771	1	2	3	5		1	1
772	1	2	3	2		1	0
773	1	2	3	5		1	1
774	1	2	1	1		2	1
775	1	2	1	2		3	1
776	1	2	1	2		3	1
777	1	2	3	2		1	1
778	1	2	3	3		1	0
779	1	2	3	5		2	1
780	1	2	1	1		2	1
781	1	2	3	3		1	1
782	1	2	3	1		1	0
783	1	2	3	4		1	0
784	1	2	1	2		2	1
785	1	2	3	4		1	1
786	1	2	3	3		1	1
787	1	2	3	1		1	1
788	1	2	2	1		1	0
789	1	2	3	1		1	1
790	1	2	3	3		2	0
791	1	2	3	3		1	0
792	1	2	2	1		1	0
793	1	2	3	2		2	1
794	1	2	3	5		1	0
795	1	2	3	4		2	1
796	1	2	1	2		1	0
797	1	2	3	3		1	0
798	1	2	3	5		1	0
799	1	2	3	3		1	1
800	1	2	2	4		2	1
801	2	1	3	5	2	1	0	2	1
802	2	1	3	5	2	1	0	2	1
803	2	1	1	2	2	1	1	1	2
804	2	1	1	1	0	2	1	2	2
805	2	1	3	2	2	1	0	0	1
806	2	1	3	2	2	1	0	0	1
807	2	1	1	2	2	1	1	1	1
808	2	1	3	3	0	2	1	2	2
809	2	1	3	4	0	1	1	2	1
810	2	1	1	1	2	1	1	1	1
811	2	1	2	2	2	2	1	1	1
812	2	1	3	4	2	2	1	1	0
813	2	1	1	3	0	2	1	2	1
814	2	1	3	5	2	1	1	0	1
815	2	1	1	2	2	1	0	1	2
816	2	1	3	3	0	2	1	1	2
817	2	1	1	3	0	2	1	2	1
818	2	1	1	1	2	2	1	0	0
819	2	1	3	4	2	2	1	1	1
820	2	1	3	2	0	2	1	1	1
821	2	1	3	4	2	1	0	1	2
822	2	1	1	2	0	1	0	1	0
823	2	1	1	2	0	2	0	1	0
824	2	1	2	1	2	1	0	1	0
825	2	1	1	2	2	1	1	1	1
826	2	1	1	4	0	2	1	0	1
827	2	1	1	3	0	1	0	2	1
828	2	1	1	3	2	3	1	0	0
829	2	1	1	2	2	2	1	2	2
830	2	1	3	4	2	1	0	1	0
831	2	1	3	4	2	1	0	1	1
832	2	1	3	3	0	2	1	0	1
833	2	1	1	1	0	1	0	0	0
834	2	1	1	1	2	2	1	1	1
835	2	1	3	4	0	1	0	1	0
836	2	1	1	3	2	1	0	1	2
837	2	1	1	4	0	1	0	2	0
838	2	1	3	3	2	1	1	0	1
839	2	1	3	5	2	2	1	1	0
840	2	1	3	3	2	1	0	1	0
841	2	1	2	1		2	1	1	0
842	2	1	2	3	0	1	0	1	2
843	2	1	3	3	2	1	0	1	0
844	2	1	1	4	2	2	1	2	1
845	2	1	3	4	0	2	1	0	2
846	2	1	1	2	0	2	1	1	0
847	2	1	3	2	0	1	0	1	2
848	2	1	1	3	0	1	1	2	0
849	2	1	2	4	2	2	1	2	1
850	2	1	3	4	2	2	1	1	1
851	2	1	3	5	2	2	1	0	0
852	2	1	3	3		1	1	1	2
853	2	1	3	5	0	1	0	0	2
854	2	1	2	1	0	2	1	0	0
855	2	1	3	4	2	1	1	2	0
856	2	1	2	1	0	1	0	2	1
857	2	1	3	5	0	1	0	0	2
858	2	1	2	2	0	3	1	0	0
859	2	1	3	2	0	1	1	1	0
860	2	1	3	4	2	1	1	2	0
861	2	1	1	4	0	2	1	0	2
862	2	1	3	4	1	2	1	1	0
863	2	1	1	1	2	2	1	1	1
864	2	1	3	4	2	2	1	0	1
865	2	1	3	3		2	1	2	0
866	2	1	1	3	0	2	1	2	0
867	2	1	3	3	2	1	0	0	1
868	2	1	2	1	2	1	1	0	2
869	2	1	3	4	0	1	0	2	1
870	2	1	3	1	0	1	1	0	0
871	2	1	2	2	0	1	0	0	1
872	2	1	1	5	2	2	1	2	1
873	2	1	1	1	0	1	1	0	1
874	2	1	3	3	0	1	1	1	2
875	2	1	2	2	0	1	0	0	1
876	2	1	3	2	0	1	0	2	2
877	2	1	3	1	0	1	0	0	0
878	2	1	3	1	0	1	0	0	0
879	2	1	3	5	0	1	0	2	2
880	2	1	2	5	0	2	1	1	0
881	2	1	3	4	2	1	1	1	1
882	2	1	2	4	2	2	1	1	0
883	2	1	3	5	1	2	1	1	1
884	2	1	3	2	2	1	0	2	2
885	2	1	3	3	2	2	1	1	0
886	2	1	1	3	2	2	1	1	2
887	2	1	3	3	0	2	1	1	0
888	2	1	3	2	2	1	0	2	2
889	2	1	3	3	0	2	1	1	2
890	2	1	3	5	1	2	1	0	1
891	2	1	3	5	2	1	1	2	2
892	2	1	3	5	0	1	0	2	0
893	2	1	1	3	2	1	0	1	1
894	2	1	3	4	0	2	1	2	1
895	2	1	3	5	2	1	1	2	2
896	2	1	1	2	1	1	0	0	0
897	2	1	3	3	2	2	1	1	2
898	2	1	1	3	0	3	1	1	0
899	2	1	3	5	2	2	1	1	1
900	2	1	1	3	2	1	0	1	2
901	2	1	3	3	0	1	1	2	0
902	2	1	3	4	2	2	1	2	1
903	2	1	3	3	0	2	1	1	0
904	2	1	1	2	2	1	0	1	0
905	2	1	3	4	2	1	0	2	1
906	2	1	1	1	2	2	1	1	0
907	2	1	3	4	1	1	1	0	0
908	2	1	2	3	1	1	1	1	1
909	2	1	2	4	2	2	1	1	2
910	2	1	3	5	0	1	0	1	1
911	2	1	3	5	0	1	0	1	2
912	2	1	1	3	0	1	1	1	1
913	2	1	3	1	0	2	1	1	2
914	2	1	3	5	1	1	1	1	1
915	2	1	3	5	2	1	1	2	2
916	2	1	1	4	2	2	1	0	1
917	2	1	1	2	2	2	1	0	1
918	2	1	3	2	2	1	1	0	1
919	2	1	3	4	2	2	1	2	2
920	2	1	1	1	2	2	1	2	2
921	2	1	2	4	2	2	1	2	1
922	2	1	3	5	2	2	1	2	2
923	2	1	2	5	0	2	1	1	0
924	2	1	2	3	1	1	1	2	0
925	2	1	3	5	2	1	0	1	1
926	2	1	2	5	2	2	1	1	1
927	2	1	3	2	0	1	0	2	1
928	2	1	3	1	2	1	1	1	0
929	2	1	3	4	0	1	0	1	0
930	2	1	2	4	0	1	0	1	0
931	2	1	3	5	0	2	1	1	0
932	2	1	3	3	0	1	0	1	2
933	2	1	2	3	2	1	1	1	2
934	2	1	3	5	0	1	1	0	0
935	2	1	3	3	2	2	1	1	1
936	2	1	2	3	0	1	1	1	0
937	2	1	3	3	2	1	0	2	1
938	2	1	2	4	2	2	1	1	0
939	2	1	1	2	1	2	1	2	0
940	2	1	1	2	2	2	1	1	1
941	2	1	3	5	2	1	0	1	0
942	2	1	1	2	2	2	1	2	0
943	2	1	2	2	2	2	1	2	0
944	2	1	1	3	2	3	1	2	1
945	2	1	1	3	0	1	1	1	0
946	2	1	3	5	0	1	1	1	2
947	2	1	3	4	2	2	1	2	0
948	2	1	1	2	0	1	1	1	0
949	2	1	1	1	2	2	1	2	1
950	2	1	3	4	0	2	1	0	0
951	2	1	3	4	0	2	1	0	1
952	2	1	1	5	0	1	1	2	0
953	2	1	1	3	0	2	0	0	2
954	2	1	3	3	2	2	1	1	0
955	2	1	3	5	0	1	1	2	0
956	2	1	1	3	2	2	1	2	0
957	2	1	1	3	2	2	1	2	0
958	2	1	1	2	0	2	1	1	2
959	2	1	3	5	0	1	0	2	0
960	2	1	3	2	1	1	1	0	0
961	2	1	1	5	2	2	1	0	2
962	2	1	2	2	0	2	1	1	1
963	2	1	3	5	2	2	1	2	1
964	2	1	1	1	2	1	1	2	2
965	2	1	3	5	0	2	1	0	0
966	2	1	3	2	0	2	1	2	2
967	2	1	3	2	0	2	1	0	1
968	2	1	3	5	2	1	0	0	1
969	2	1	2	4	0	2	1	1	0
970	2	1	1	3	0	1	1	1	1
971	2	1	1	1	2	2	1	1	2
972	2	1	1	1	0	1	1	1	2
973	2	1	2	3	0	1	0	2	0
974	2	1	2	4	2	3	1	2	0
975	2	1	1	3	0	1	1	2	0
976	2	1	3	4	1	2	1	2	0
977	2	1	3	4	2	1	0	1	1
978	2	1	1	3	0	1	0	1	2
979	2	1	3	4	2	1	0	1	2
980	2	1	1	3	0	1	0	0	1
981	2	1	1	3	0	2	1	1	0
982	2	1	2	5	0	1	0	2	2
983	2	1	1	4	2	2	1	1	1
984	2	1	3	4	0	1	0	1	1
985	2	1	3	4	2	2	1	1	0
986	2	1	3	4	0	1	1	2	0
987	2	1	3	4	1	1	1	1	2
988	2	1	3	4	2	1	0	2	1
989	2	1	1	2	2	2	1	2	0
990	2	1	2	5	2	3	1	2	1
991	2	1	3	5	0	1	1	1	1
992	2	1	3	4	2	3	1	0	0
993	2	1	2	5	0	1	0	0	1
994	2	1	3	5	2	2	1	2	2
995	2	1	3	4	0	3	1	2	0
996	2	1	1	3	2	2	1	0	1
997	2	1	3	3	2	1	1	1	0
998	2	1	2	2	2	2	1	1	1
999	2	1	3	4	0	1	0	1	1
1000	2	1	3	2	0	2	1	1	1
1001	2	1	1	2	0	1	0	1	2
1002	2	1	1	4	2	1	0	1	1
1003	2	1	1	3	2	1	1	1	0
1004	2	1	3	2	0	1	0	1	2
1005	2	1	3	4	0	3	1	1	1
1006	2	1	3	4	0	1	1	0	2
1007	2	1	3	2	1	1	0	0	2
1008	2	1	1	1	0	1	1	2	1
1009	2	1	2	3	2	2	1	1	1
1010	2	1	3	2	0	2	1	2	0
1011	2	1	2	4	0	1	1	0	0
1012	2	1	1	3	2	2	1	2	1
1013	2	1	3	2	0	1	1	1	2
1014	2	1	1	3		1	1	1	0
1015	2	1	3	5	2	1	1	1	1
1016	2	1	3	5	0	1	1	1	0
1017	2	1	3	4	2	1	1	0	2
1018	2	1	3	4	2	1	1	1	1
1019	2	1	1	4	2	1	1	0	1
1020	2	1	2	1	0	2	1	2	2
1021	2	1	3	4	2	1	0	1	0
1022	2	1	3	4	0	2	1	1	2
1023	2	1	3	3	0	1	0	2	1
1024	2	1	2	3	2	1	0	2	2
1025	2	1	1	4	1	2	1	1	1
1026	2	1	3	1	2	1	0	1	2
1027	2	1	1	4	2	1	1	2	0
1028	2	1	1	4	0	2	1	2	1
1029	2	1	1	1	2	1	1	2	2
1030	2	1	1	2	0	1	1	2	2
1031	2	1	3	1	0	1	0	1	2
1032	2	1	3	3	0	1	0	2	1
1033	2	1	3	2	0	3	1	0	2
1034	2	1	1	3	0	1	0	0	2
1035	2	1	2	3	0	1	1	1	2
1036	2	1	3	3	2	1	0	1	0
1037	2	1	2	2	0	1	0	0	2
1038	2	1	2	3	1	2	1	1	1
1039	2	1	3	4	0	1	0	2	2
1040	2	1	1	5	2	1	1	2	1
1041	2	1	3	4	2	1	1	2	0
1042	2	1	1	2	0	1	1	2	2
1043	2	1	2	2	0	2	1	0	2
1044	2	1	1	1	0	2	1	1	0
1045	2	1	2	2	2	1	1	2	1
1046	2	1	3	4	0	1	0	0	1
1047	2	1	1	4	0	3	1	2	2
1048	2	1	1	2	2	3	1	2	1
1049	2	1	1	3	2	2	1	0	0
1050	2	1	3	3	2	1	0	0	0
1051	2	1	3	2	2	1	1	1	2
1052	2	1	3	2	0	1	1	0	1
1053	2	1	1	3	0	1	0	0	2
1054	2	1	1	5	0	1	0	1	2
1055	2	1	3	4	0	2	1	1	1
1056	2	1	3	4	2	1	0	2	0
1057	2	1	1	3	0	1	1	0	1
1058	2	1	3	2	2	2	1	0	1
1059	2	1	3	4	0	1	0	2	2
1060	2	1	3	4	0	1	1	0	0
1061	2	1	1	2	2	2	1	0	1
1062	2	1	1	4	0	2	1	2	0
1063	2	1	1	1	0	1	0	2	2
1064	2	1	1	4	0	2	1	1	2
1065	2	1	1	5	2	1	0	2	1
1066	2	1	1	4	2	2	1	1	0
1067	2	1	3	4	0	2	1	1	1
1068	2	1	3	3	1	2	1	0	2
1069	2	1	1	3	0	2	1	0	1
1070	2	1	1	4	0	2	1	2	1
1071	2	1	1	2	0	2	1	1	1
1072	2	1	1	2	0	2	0	2	1
1073	2	1	1	1	0	1	1	2	2
1074	2	1	1	3	0	2	1	0	2
1075	2	1	1	3	0	2	1	1	1
1076	2	1	1	3	2	2	1	1	1
1077	2	1	3	4	0	1	0	1	2
1078	2	1	3	3	0	2	1	1	1
1079	2	1	1	1	0	2	1	1	2
1080	2	1	1	1	2	2	1	2	2
1081	2	1	3	4	0	1	0	1	0
1082	2	1	1	2	0	1	1	2	1
1083	2	1	3	3	0	1	0	2	1
1084	2	1	3	4	1	1	0	2	0
1085	2	1	3	4	2	1	0	0	1
1086	2	1	3	5	0	1	1	1	2
1087	2	1	1	2	2	2	1	2	2
1088	2	1	3	4	2	2	1	2	2
1089	2	1	1	1	2	1	0	1	2
1090	2	1	3	3	0	1	0	2	2
1091	2	1	1	2	0	2	1	0	1
1092	2	1	3	4	0	2	1	2	2
1093	2	1	3	4	0	1	0	2	1
1094	2	1	1	1	2	2	1	2	1
1095	2	1	1	3	0	2	1	2	2
1096	2	1	3	4	0	1	0	1	2
1097	2	1	3	2	1	1	1	1	1
1098	2	1	2	4	2	1	0	2	2
1099	2	1	3	3	2	1	1	2	2
1100	2	1	3	3	0	1	0	1	2
1101	2	1	3	4	0	1	1	1	0
1102	2	1	1	2	0	2	1	1	2
1103	2	1	1	2	0	2	1	1	2
1104	2	1	1	1	0	1	1	0	2
1105	2	1	1	1	2	1	0	1	2
1106	2	1	1	1	2	1	0	1	1
1107	2	1	1	3	2	1	1	1	1
1108	2	1	3	4	2	3	1	1	2
1109	2	1	1	3	0	2	1	2	1
1110	2	1	2	5	0	2	1	1	2
1111	2	1	2	2	1	2	1	1	0
1112	2	1	3	4	2	2	1	2	0
1113	2	1	1	1	0	2	1	1	2
1114	2	1	3	3	2	2	1	1	1
1115	2	1	2	5	2	1	0	1	2
1116	2	1	1	4	0	1	1	2	0
1117	2	1	1	1	2	2	1	2	0
1118	2	1	3	4	0	1	0	0	2
1119	2	1	1	4	2	2	1	2	2
1120	2	1	1	2	2	1	1	2	2
1121	2	1	3	1	0	1	0	1	0
1122	2	1	3	1	0	1	0	2	2
1123	2	1	1	3	0	2	1	1	2
1124	2	1	1	3	0	3	1	0	2
1125	2	1	1	2	0	2	1	0	2
1126	2	1	1	2	2	2	1	1	2
1127	2	1	2	1	2	1	0	1	1
1128	2	1	3	5	0	2	1	2	0
1129	2	1	1	5	0	3	1	2	1
1130	2	1	1	2	2	2	1	1	1
1131	2	1	3	2	0	1	1	2	0
1132	2	1	3	3	0	2	1	1	1
1133	2	1	1	3	0	2	1	0	1
1134	2	1	3	3	0	1	1	1	2
1135	2	1	3	5	0	2	1	1	2
1136	2	1	3	4	0	1	0	1	2
1137	2	1	1	4	0	1	0	2	2
1138	2	1	3	4	2	1	1	1	0
1139	2	1	2	3	2	2	1	1	0
1140	2	1	3	1	0	1	1	2	1
1141	2	1	1	4	2	2	1	0	2
1142	2	1	1	1	0	1	1	1	1
1143	2	1	1	1	0	1	1	1	1
1144	2	1	3	3	2	1	0	1	0
1145	2	1	3	4	0	1	1	2	1
1146	2	1	3	4	2	2	1	1	0
1147	2	1	3	5		1	0	0	0
1148	2	1	2	1	0	2	1	0	0
1149	2	1	3	5	0	1	0	2	2
1150	2	1	3	4	0	1	1	1	0
1151	2	1	3	4	0	1	1	1	2
1152	2	1	3	5		1	1	2	1
1153	2	1	3	4	2	1	1	2	1
1154	2	1	3	3	2	2	1	2	1
1155	2	1	1	2	0	1	1	2	1
1156	2	1	3	3	0	1	1	0	2
1157	2	1	1	3	2	1	1	2	2
1158	2	1	1	1	0	2	1	2	0
1159	2	1	1	4		1	1	0	1
1160	2	1	1	2	0	2	1	2	1
1161	2	1	3	4	0	2	1	1	1
1162	2	1	1	1	2	1	1	1	2
1163	2	1	2	2	2	1	0	2	1
1164	2	1	3	4		1	0	1	2
1165	2	1	2	2	2	1	0	2	1
1166	2	1	1	2		1	0	2	2
1167	2	1	3	4		1	1	1	1
1168	2	1	1	4	2	3	1	0	1
1169	2	1	3	3	0	1	0	0	0
1170	2	1	1	1		1	1
1171	2	1	2	4		1	0
1172	2	1	1	2		1	1
1173	2	1	2	4		2	1
1174	2	1	3	5		2	1
1175	2	1	2	4		1	0
1176	2	1	3	2		1	0
1177	2	1	3	2		2	1
1178	2	1	1	1		2	1
1179	2	1	1	3		1	1
1180	2	1	1	1		1	1
1181	2	1	1	2		2	1
1182	2	1	3	1		1	1
1183	2	1	1	2		3	1
1184	2	1	1	2		2	1
1185	2	1	3	4		1	1
1186	2	1	1	1		1	0
1187	2	1	1	4		2	1
1188	2	1	2	4		1	1
1189	2	1	3	4		2	1
1190	2	1	3	2		1	0
1191	2	1	1	3		2	1
1192	2	1	3	3		2	1
1193	2	1	1	3		1	1
1194	2	1	3	4		2	1
1195	2	1	1	4		1	0
1196	2	1	1	4		2	1
1197	2	1	1	3		2	1
1198	2	1	1	4		2	1
1199	2	1	3	2		2	1
1200	2	1	3	1		1	0
1201	2	2	1	1	2	3	1	2	0
1202	2	2	1	1		2	1	1	2
1203	2	2	3	3	0	1	0	0	0
1204	2	2	2	2	2	1	0	0	2
1205	2	2	3	2	2	2	1	0	2
1206	2	2	2	3	2	3	1	2	2
1207	2	2	1	1	0	1	0	0	0
1208	2	2	3	4	0	1	0	2	1
1209	2	2	2	4	2	1	1	2	1
1210	2	2	3	5	0	1	0	1	0
1211	2	2	2	3	2	2	1	1	1
1212	2	2	1	4	2	2	1	2	2
1213	2	2	3	2	0	2	1	0	0
1214	2	2	1	1	2	1	0	0	1
1215	2	2	1	3	0	1	0	2	2
1216	2	2	1	3	2	1	0	0	2
1217	2	2	3	5		1	0	0	0
1218	2	2	2	3	2	1	1	1	1
1219	2	2	3	4	2	1	1	1	0
1220	2	2	3	1	2	2	1	2	1
1221	2	2	1	3	1	1	1	1	1
1222	2	2	3	4	0	1	0	1	2
1223	2	2	2	2	0	2	1	0	2
1224	2	2	3	2	0	2	1	2	1
1225	2	2	1	4	0	1	1	2	1
1226	2	2	3	5	0	2	1	2	1
1227	2	2	3	2	1	1	0	2	0
1228	2	2	2	4	0	1	1	0	2
1229	2	2	2	3	2	2	1	2	2
1230	2	2	3	5	0	2	1	1	1
1231	2	2	1	2	1	2	1	1	1
1232	2	2	3	4	0	1	0	2	2
1233	2	2	3	2	0	1	1	2	1
1234	2	2	3	1	0	1	0	2	2
1235	2	2	3	4	0	1	0	2	2
1236	2	2	3	2	2	1	0	2	1
1237	2	2	3	5	2	2	1	0	0
1238	2	2	3	4	0	1	0	1	0
1239	2	2	2	3	0	1	1	1	0
1240	2	2	1	3	2	1	1	0	1
1241	2	2	3	4	0	1	1	0	2
1242	2	2	3	4	0	1	0	1	1
1243	2	2	2	5	2	2	1	2	2
1244	2	2	2	5		1	0	0	0
1245	2	2	2	4	0	1	1	0	2
1246	2	2	2	2	0	2	1	0	1
1247	2	2	3	5		1	1	0	2
1248	2	2	1	5	2	2	1	0	0
1249	2	2	2	4	2	1	1	1	2
1250	2	2	3	1		1	1	2	0
1251	2	2	3	2	2	1	1	1	2
1252	2	2	3	5	0	1	0	1	2
1253	2	2	1	4	1	2	1	2	0
1254	2	2	1	2	2	1	1	0	1
1255	2	2	3	4	0	2	1	0	0
1256	2	2	3	5	0	2	0	0	1
1257	2	2	1	5	0	1	0	2	0
1258	2	2	1	4	2	2	1	0	1
1259	2	2	3	4		1	0	1	2
1260	2	2	3	2	0	1	1	0	1
1261	2	2	3	5	2	1	1	0	1
1262	2	2	2	5	0	2	1	2	2
1263	2	2	3	5	2	1	1	2	2
1264	2	2	3	5	0	2	1	0	1
1265	2	2	3	3	0	1	0	0	1
1266	2	2	3	4	0	2	1	0	2
1267	2	2	1	3	0	1	1	0	0
1268	2	2	3	2	2	1	1	0	2
1269	2	2	3	4	0	1	1	0	2
1270	2	2	2	3	2	2	1	0	1
1271	2	2	2	3	2	1	1	1	1
1272	2	2	3	2	2	3	1	0	1
1273	2	2	2	3	2	2	1	2	2
1274	2	2	1	2	0	2	1	1	1
1275	2	2	3	4	1	2	1	0	1
1276	2	2	1	2	2	1	1	0	1
1277	2	2	1	1	2	2	1	1	2
1278	2	2	3	5		2	1	0	0
1279	2	2	3	3	0	2	1	2	2
1280	2	2	3	3	0	1	0	0	2
1281	2	2	3	3	0	1	1	2	2
1282	2	2	3	5	0	1	1	0	2
1283	2	2	3	3	0	1	1	0	2
1284	2	2	2	1	0	2	1	0	2
1285	2	2	1	3	2	2	1	2	2
1286	2	2	1	2	0	1	1	1	2
1287	2	2	1	4	2	2	1	1	0
1288	2	2	3	5	0	1	0	0	2
1289	2	2	2	1	2	1	1	1	2
1290	2	2	3	4	2	1	0	0	2
1291	2	2	2	3	1	1	0	2	1
1292	2	2	1	5	2	2	1	2	2
1293	2	2	3	4	0	2	1	0	1
1294	2	2	3	5	0	2	1	2	1
1295	2	2	1	4	2	1	1	0	2
1296	2	2	1	2	0	2	1	1	2
1297	2	2	3	5	0	1	0	2	0
1298	2	2	3	3	0	2	1	2	2
1299	2	2	3	5	0	1	0	1	1
1300	2	2	3	3		1	0	2	0
1301	2	2	3	5	0	3	1	2	1
1302	2	2	3	4	0	1	1	0	2
1303	2	2	2	3	0	1	1	0	1
1304	2	2	3	1	0	1	0	0	2
1305	2	2	3	2	1	2	1	1	0
1306	2	2	1	2	0	1	0	2	2
1307	2	2	1	3	0	2	1	2	1
1308	2	2	1	1	0	1	0	2	2
1309	2	2	1	2	0	3	1	0	0
1310	2	2	1	3	2	1	0	0	1
1311	2	2	1	2		2	1	0	0
1312	2	2	1	1	2	2	1	0	2
1313	2	2	2	3	0	1	1	0	0
1314	2	2	1	1	0	1	1	0	2
1315	2	2	3	4	0	1	0	2	1
1316	2	2	3	4	2	1	0	2	2
1317	2	2	3	1	0	1	1	2	0
1318	2	2	3	4	0	2	1	2	2
1319	2	2	2	2	0	1	0	2	1
1320	2	2	3	4	0	1	1	0	2
1321	2	2	1	4	0	2	1	0	2
1322	2	2	3	5	1	1	0	0	0
1323	2	2	1	1	0	2	1	2	1
1324	2	2	1	2	2	2	1	0	1
1325	2	2	3	1	1	1	1	2	1
1326	2	2	3	5	0	2	1	0	0
1327	2	2	3	5	0	2	0	0	1
1328	2	2	3	2	0	1	1	2	2
1329	2	2	3	5	1	2	1	0	2
1330	2	2	3	5	0	1	0	2	2
1331	2	2	1	4	0	2	1	0	2
1332	2	2	3	5	1	1	0	2	1
1333	2	2	2	4	0	1	0	0	2
1334	2	2	3	4	0	2	1	2	2
1335	2	2	2	5	2	1	0	0	2
1336	2	2	3	1	0	1	1	2	2
1337	2	2	1	1	0	1	0	2	2
1338	2	2	2	3	0	2	1	0	0
1339	2	2	1	4	0	3	1	1	2
1340	2	2	2	1	0	1	0	2	1
1341	2	2	3	1	0	2	1	2	2
1342	2	2	3	3	0	1	0	2	2
1343	2	2	3	5	0	1	1	2	1
1344	2	2	1	2	0	2	1	1	2
1345	2	2	2	3	1	1	1	0	0
1346	2	2	1	2	0	2	1	0	1
1347	2	2	3	4	0	1	0	0	2
1348	2	2	1	1	0	2	1	0	2
1349	2	2	1	1	0	1	1	0	2
1350	2	2	3	1	0	1	1	2	2
1351	2	2	2	2	0	1	1	2	1
1352	2	2	2	5	2	3	1	1	2
1353	2	2	1	2	0	3	1	2	0
1354	2	2	3	4	2	1	0	1	2
1355	2	2	1	2	1	1	1	0	2
1356	2	2	2	2	0	1	0	0	1
1357	2	2	1	1	1	2	1	0	1
1358	2	2	3	4		2	1	1	1
1359	2	2	1	2	0	1	1	2	2
1360	2	2	2	3	0	1	0	0	2
1361	2	2	3	5	0	2	1	0	2
1362	2	2	3	1		1	0	1	2
1363	2	2	3	2	0	2	1	0	1
1364	2	2	3	5	2	1	0	1	2
1365	2	2	3	3	0	1	0	2	1
1366	2	2	1	4	0	1	0	2	1
1367	2	2	2	5	0	2	1	0	1
1368	2	2	3	4		2	1	1	1
1369	2	2	1	3	0	3	1	0	1
1370	2	2	3	2		1	1	0	1
1371	2	2	3	5	1	1	1	0	0
1372	2	2	1	1	0	1	1	2	2
1373	2	2	3	4	0	2	1	2	2
1374	2	2	3	3	2	1	0	1	1
1375	2	2	1	4	0	3	1	2	2
1376	2	2	3	4	2	1	1	2	2
1377	2	2	1	2	0	2	1	2	0
1378	2	2	1	1	0	2	1	2	1
1379	2	2	1	2	2	3	1	2	2
1380	2	2	1	3	1	2	1	2	2
1381	2	2	1	1	0	3	1	2	1
1382	2	2	1	2	2	2	1	1	2
1383	2	2	3	5	2	1	1	2	2
1384	2	2	3	5	0	2	1	0	0
1385	2	2	1	4	0	2	1	2	2
1386	2	2	3	4	0	1	1	0	2
1387	2	2	3	5	0	1	1	2	1
1388	2	2	3	5	0	1	0	2	0
1389	2	2	1	1	0	1	0	0	2
1390	2	2	3	3	2	1	1	2	0
1391	2	2	3	4	0	1	0	2	2
1392	2	2	3	4	0	2	0	1	2
1393	2	2	1	3	2	3	1	2	2
1394	2	2	3	4	0	1	1	1	2
1395	2	2	1	3	0	1	0	1	2
1396	2	2	3	5	2	1	0	1	1
1397	2	2	3	5	0	1	1	0	0
1398	2	2	1	2	1	1	0	0	2
1399	2	2	3	3	0	1	0	0	1
1400	2	2	1	4	2	1	0	2	2
1401	2	2	1	4	1	2	1	1	1
1402	2	2	1	2	2	2	1	0	0
1403	2	2	1	2	2	2	1	2	1
1404	2	2	1	2		2	1	2	2
1405	2	2	1	1	0	1	1	1	2
1406	2	2	1	1	0	3	1	0	0
1407	2	2	1	2	2	1	1	0	1
1408	2	2	1	1	2	1	0	2	2
1409	2	2	2	2	0	2	1	2	2
1410	2	2	1	2	0	2	1	0	2
1411	2	2	1	1	0	1	0	0	2
1412	2	2	1	3	0	3	1	0	2
1413	2	2	1	4	1	1	1	0	2
1414	2	2	3	4	0	1	0	2	1
1415	2	2	1	1	0	2	1	2	0
1416	2	2	2	4	0	1	0	2	2
1417	2	2	3	3	0	2	1	0	2
1418	2	2	2	5	0	2	1	0	1
1419	2	2	3	4	1	1	1	0	0
1420	2	2	2	1	0	1	0	1	0
1421	2	2	3	4	0	1	1	0	2
1422	2	2	1	4	0	3	1	1	1
1423	2	2	2	3	2	2	1	1	2
1424	2	2	1	4	2	2	1	0	2
1425	2	2	3	1	0	1	0	1	1
1426	2	2	3	2	2	1	0	0	0
1427	2	2	3	2	1	1	1	1	1
1428	2	2	1	2	0	1	1	0	1
1429	2	2	1	3	0	1	0	2	1
1430	2	2	2	4	0	2	1	0	1
1431	2	2	3	4	0	1	0	0	1
1432	2	2	1	4	0	2	1	1	2
1433	2	2	2	4	0	1	0	0	2
1434	2	2	3	3	0	2	1	0	2
1435	2	2	1	3	1	2	1	0	2
1436	2	2	3	4	0	1	0	1	2
1437	2	2	3	3	0	1	1	1	2
1438	2	2	3	1	0	2	1	2	2
1439	2	2	3	2	2	1	0	2	0
1440	2	2	3	2	2	1	1	1	2
1441	2	2	3	2	1	1	1	0	2
1442	2	2	3	5	2	2	1	2	2
1443	2	2	3	3	1	1	1	2	2
1444	2	2	3	3		1	1	2	1
1445	2	2	3	1	0	2	1	1	1
1446	2	2	2	4	0	1	1	0	2
1447	2	2	2	3	2	2	1	0	2
1448	2	2	3	1	0	1	0	2	0
1449	2	2	3	3	0	3	1	2	2
1450	2	2	3	5	0	2	1	0	2
1451	2	2	3	4	0	2	1	0	1
1452	2	2	3	4	0	1	0	1	1
1453	2	2	3	5	0	2	1	0	1
1454	2	2	2	4	1	2	1	1	2
1455	2	2	2	3	2	2	1	0	2
1456	2	2	1	3	0	2	1	2	1
1457	2	2	1	1	0	1	0	0	2
1458	2	2	1	1		1	1	1	0
1459	2	2	3	4	2	2	1	2	2
1460	2	2	1	1	2	1	0	0	2
1461	2	2	3	4	0	1	1	2	2
1462	2	2	1	4	0	2	1	1	2
1463	2	2	1	1	0	2	1	1	1
1464	2	2	3	5	0	1	1	2	0
1465	2	2	1	2	0	2	1	2	0
1466	2	2	2	5	0	2	1	2	2
1467	2	2	3	5	2	1	1	0	2
1468	2	2	1	1	0	1	1	0	2
1469	2	2	2	1	2	1	0	1	2
1470	2	2	3	2	0	1	0	0	1
1471	2	2	1	4	0	3	1	1	1
1472	2	2	3	3		2	1	1	0
1473	2	2	1	3	0	2	1	0	0
1474	2	2	1	2	0	2	1	1	1
1475	2	2	1	2	0	2	1	2	2
1476	2	2	1	2	0	2	1	2	2
1477	2	2	3	1	2	1	0	2	2
1478	2	2	2	3	2	1	1	1	2
1479	2	2	3	4	0	1	1	0	2
1480	2	2	1	3	0	1	1	1	0
1481	2	2	2	4	2	1	1	1	2
1482	2	2	3	3	0	1	0	0	0
1483	2	2	1	2	2	2	1	1	0
1484	2	2	2	5	1	1	0	0	0
1485	2	2	1	2	0	2	1	2	0
1486	2	2	3	5	0	1	0	2	2
1487	2	2	3	5	0	1	1	2	1
1488	2	2	3	4	0	2	1	0	1
1489	2	2	2	4	0	2	1	1	0
1490	2	2	3	4	0	1	0	0	1
1491	2	2	3	4	0	3	1	0	2
1492	2	2	3	3	2	2	1	1	2
1493	2	2	3	3	0	2	1	2	0
1494	2	2	1	1	0	1	1	0	1
1495	2	2	3	3	0	1	0	0	2
1496	2	2	3	5	0	2	1	1	2
1497	2	2	3	1	0	1	0	0	2
1498	2	2	3	4	0	1	0	0	2
1499	2	2	3	4	0	2	1	2	0
1500	2	2	1	5	1	1	1	0	1
1501	2	2	2	4	0	3	1	0	2
1502	2	2	1	5	0	2	1	1	1
1503	2	2	3	3	0	2	1	1	2
1504	2	2	3	4	0	1	0	2	1
1505	2	2	3	2	0	1	0	1	0
1506	2	2	2	2	2	1	1	1	0
1507	2	2	3	4	2	1	1	0	2
1508	2	2	3	3	0	1	1	1	0
1509	2	2	3	2	2	2	1	1	2
1510	2	2	2	3	2	1	0	1	2
1511	2	2	2	2	0	1	0	1	1
1512	2	2	1	4	0	3	1	2	1
1513	2	2	3	5	2	1	1	0	0
1514	2	2	2	1	0	1	0	1	1
1515	2	2	1	2	0	2	1	0	1
1516	2	2	3	1	0	2	0	1	0
1517	2	2	3	2	0	2	1	2	1
1518	2	2	3	4	0	1	0	1	2
1519	2	2	3	5	1	2	1	0	0
1520	2	2	2	4	0	2	1	0	1
1521	2	2	3	5	0	2	1	1	1
1522	2	2	1	2	0	1	1	1	2
1523	2	2	2	2	0	1	1	1	0
1524	2	2	3	5	0	2	1	0	1
1525	2	2	3	3	1	2	1	0	2
1526	2	2	1	1	2	3	1	1	0
1527	2	2	3	5	0	2	1	0	1
1528	2	2	1	2	0	2	1	1	2
1529	2	2	1	1	1	1	1	0	0
1530	2	2	3	5	2	1	0	0	2
1531	2	2	3	4	2	1	1	2	2
1532	2	2	3	1	0	1	1	1	2
1533	2	2	3	4	0	1	1	0	0
1534	2	2	3	5	0	1	0	1	2
1535	2	2	3	5	2	1	1	1	2
1536	2	2	3	4	0	1	1	2	0
1537	2	2	3	1		1	1	0	2
1538	2	2	3	3	2	1	0	1	1
1539	2	2	2	4	0	2	1	0	1
1540	2	2	3	4	1	1	0	1	1
1541	2	2	3	3	1	1	0	1	2
1542	2	2	3	2	0	2	1	1	2
1543	2	2	1	2	0	2	1	2	2
1544	2	2	3	5		2	1	0	2
1545	2	2	3	4	0	2	1	0	0
1546	2	2	3	5	2	1	0	1	0
1547	2	2	3	4	0	1	0	1	0
1548	2	2	2	4	2	1	1	0	1
1549	2	2	1	1	1	1	0	0	2
1550	2	2	3	5	0	2	1	1	2
1551	2	2	2	5	0	2	1	1	2
1552	2	2	3	2	1	2	1	1	2
1553	2	2	3	4	1	1	1	1	2
1554	2	2	1	2	0	2	1	0	2
1555	2	2	3	5	0	2	1	0	2
1556	2	2	1	1	2	1	1	0	1
1557	2	2	3	3	0	2	1	0	1
1558	2	2	3	2	0	1	0	1	2
1559	2	2	3	4	0	1	0	1	2
1560	2	2	2	2	2	2	1	1	2
1561	2	2	3	4	2	1	1	1	1
1562	2	2	2	1	0	1	1	0	1
1563	2	2	3	5	0	2	1	1	1
1564	2	2	3	2	0	2	0	1	0
1565	2	2	3	5	2	1	1	1	2
1566	2	2	1	1	0	1	0	1	1
1567	2	2	3	5	2	1	0	0	0
1568	2	2	2	5	0	2	1	0	2
1569	2	2	1	3	0	1	0	1	1
1570	2	2	3	5	2	1	1	1	2
1571	2	2	3	5		2	1	0	1
1572	2	2	3	5	0	2	1	0	1
1573	2	2	3	5	0	1	0
1574	2	2	3	5	0	1	1
1575	2	2	2	4	2	1	1
1576	2	2	3	4		1	1
1577	2	2	3	5		1	0
1578	2	2	3	5		1	1
1579	2	2	1	3		1	0
1580	2	2	3	5		2	1
1581	2	2	3	5		2	1
1582	2	2	3	4		1	0
1583	2	2	1	4		2	1
1584	2	2	3	5		1	0
1585	2	2	2	4		2	1
1586	2	2	3	1		1	0
1587	2	2	1	3		1	1
1588	2	2	1	3		2	1
1589	2	2	1	2		1	1
1590	2	2	1	3		2	1
1591	2	2	3	3		1	0
1592	2	2	3	4		1	0
1593	2	2	3	4		1	1
1594	2	2	3	5		1	0
1595	2	2	3	4		1	0
1596	2	2	1	2		2	1
1597	2	2	1	1		2	1
1598	2	2	3	4		1	1
1599	2	2	2	4		2	1
1600	2	2	3	3		1	0
1601	3	1	1	2	2	2	1	1	0
1602	3	1	2	5	2	2	1	1	1
1603	3	1	1	4	0	2	1	2	2
1604	3	1	3	5	2	1	0	2	1
1605	3	1	1	3	0	2	1	0	2
1606	3	1	3	1	0	2	1	1	0
1607	3	1	3	3	2	2	0	1	2
1608	3	1	3	5	0	1	0	1	2
1609	3	1	3	4	2	1	1	0	2
1610	3	1	3	5	2	2	0	1	1
1611	3	1	3	3	2	1	0	1	2
1612	3	1	3	3	0	1	0	1	2
1613	3	1	3	4	0	1	0	2	2
1614	3	1	3	4	0	1	0	2	1
1615	3	1	1	1	2	3	1	2	0
1616	3	1	2	1	0	1	0	2	2
1617	3	1	3	2	0	2	1	2	1
1618	3	1	3	4	0	1	1	2	2
1619	3	1	3	5	2	3	1	2	2
1620	3	1	3	4	2	1	1	2	2
1621	3	1	1	1	2	1	1	2	2
1622	3	1	2	2	0	1	1	1	1
1623	3	1	3	5	0	1	1	0	0
1624	3	1	3	4	2	1	1	2	1
1625	3	1	3	5	2	1	1	2	1
1626	3	1	2	3	0	2	1	1	1
1627	3	1	1	4	0	2	1	0	0
1628	3	1	1	4	0	2	1	2	1
1629	3	1	2	2	0	1	1	2	2
1630	3	1	3	4	0	1	1	1	2
1631	3	1	1	1	0	2	1	2	0
1632	3	1	3	3	0	3	1	2	1
1633	3	1	1	2	2	3	1	2	2
1634	3	1	1	2	2	2	1	2	1
1635	3	1	2	3	2	2	1	2	1
1636	3	1	3	4	2	2	1	1	1
1637	3	1	3	1	2	1	0	2	2
1638	3	1	3	4	2	1	1	2	0
1639	3	1	2	3	0	2	1	0	2
1640	3	1	2	3	2	1	1	0	1
1641	3	1	3	3	0	1	0	1	1
1642	3	1	1	2	2	3	1	2	2
1643	3	1	1	3	2	2	1	1	2
1644	3	1	3	5	0	2	1	2	1
1645	3	1	3	4	0	2	1	2	2
1646	3	1	3	5	0	1	0	0	2
1647	3	1	3	1	0	1	0	2	1
1648	3	1	1	3	0	2	1	0	1
1649	3	1	3	2	2	2	1	2	0
1650	3	1	3	5	2	1	1	2	1
1651	3	1	1	1	0	2	1	1	2
1652	3	1	1	1	0	2	1	1	2
1653	3	1	3	4	2	2	1	1	1
1654	3	1	3	5	1	2	1	2	2
1655	3	1	1	4	2	1	1	2	0
1656	3	1	3	4	0	1	0	1	1
1657	3	1	3	4	2	1	1	1	2
1658	3	1	1	3	2	1	0	2	1
1659	3	1	3	5	0	1	0	2	1
1660	3	1	3	2	2	2	1	2	1
1661	3	1	2	3	0	2	1	1	2
1662	3	1	1	5	2	1	1	1	2
1663	3	1	1	1	0	1	0	1	1
1664	3	1	3	2	0	1	0	2	2
1665	3	1	3	4	0	1	0	2	2
1666	3	1	2	5	2	2	1	1	0
1667	3	1	1	3	0	1	1	0	2
1668	3	1	3	4	0	1	1	2	2
1669	3	1	3	5	0	1	1	2	1
1670	3	1	3	3	2	1	0	2	1
1671	3	1	2	4	0	1	1	0	1
1672	3	1	3	1		2	1	2	0
1673	3	1	3	5	0	1	0	1	1
1674	3	1	3	3	2	1	1	0	1
1675	3	1	1	2	2	1	0	2	1
1676	3	1	1	1	2	2	1	2	0
1677	3	1	1	2	2	1	0	2	2
1678	3	1	2	3	0	2	1	2	2
1679	3	1	3	3	0	1	0	2	2
1680	3	1	3	2	2	1	1	2	2
1681	3	1	1	2	2	2	1	2	0
1682	3	1	3	5	0	1	0	1	0
1683	3	1	2	3	2	1	1	2	2
1684	3	1	1	4	0	1	1	2	1
1685	3	1	1	4	0	1	0	0	1
1686	3	1	1	5	2	1	0	2	2
1687	3	1	3	2	2	2	1	2	2
1688	3	1	1	5	0	1	1	1	1
1689	3	1	3	5	0	1	0	1	2
1690	3	1	3	5	0	1	0	2	1
1691	3	1	3	5	0	1	0	2	2
1692	3	1	3	5	0	1	1	2	2
1693	3	1	3	5	0	2	1	2	2
1694	3	1	3	3	0	1	0	2	0
1695	3	1	3	5	0	1	0	1	2
1696	3	1	3	3	0	1	0	0	2
1697	3	1	3	5	0	1	0	2	2
1698	3	1	3	4	0	1	1	1	2
1699	3	1	1	3	2	1	1	1	2
1700	3	1	1	2	0	1	1	2	0
1701	3	1	1	1	0	2	1	2	1
1702	3	1	3	5	2	1	0	0	1
1703	3	1	3	2	0	2	1	2	0
1704	3	1	3	5	2	2	1	0	2
1705	3	1	3	5	2	2	1	0	2
1706	3	1	3	2	2	2	1	2	2
1707	3	1	3	5	2	1	0	1	2
1708	3	1	3	5	0	1	0	2	2
1709	3	1	2	5	0	3	1	1	1
1710	3	1	1	3		1	1	2	1
1711	3	1	3	1	0	1	0	1	1
1712	3	1	1	2	0	2	1	0	0
1713	3	1	1	3	2	2	1	2	2
1714	3	1	3	4	2	2	1	0	1
1715	3	1	1	3	2	2	1	0	1
1716	3	1	1	3	2	2	1	2	2
1717	3	1	3	1	0	1	0	2	2
1718	3	1	2	3	0	1	1	2	0
1719	3	1	3	2	0	2	1	2	2
1720	3	1	3	5	0	1	1	2	2
1721	3	1	1	1	0	2	1	2	0
1722	3	1	2	2	2	2	1	2	1
1723	3	1	1	1	0	2	1	0	1
1724	3	1	2	4	0	2	1	2	1
1725	3	1	3	2	0	2	1	2	0
1726	3	1	1	3	1	3	1	2	2
1727	3	1	1	3	0	2	1	0	2
1728	3	1	3	5	0	2	1	2	2
1729	3	1	1	1	0	1	1	0	2
1730	3	1	3	4	0	1	0	0	1
1731	3	1	3	3	0	1	1	2	2
1732	3	1	3	4	0	1	1	2	2
1733	3	1	3	3	0	1	0	2	1
1734	3	1	3	2	1	2	1	0	1
1735	3	1	1	3	0	1	0	1	2
1736	3	1	1	4	0	2	1	2	2
1737	3	1	1	5	0	1	0	2	2
1738	3	1	1	1	0	2	0	1	1
1739	3	1	3	3	2	2	1	2	1
1740	3	1	3	5	0	3	1	2	2
1741	3	1	1	3	0	2	1	2	2
1742	3	1	3	5	0	1	1	1	1
1743	3	1	1	1	2	1	0	0	0
1744	3	1	1	3	2	2	1	2	2
1745	3	1	3	2	2	1	0	1	2
1746	3	1	3	3	2	1	0	2	1
1747	3	1	3	4	0	1	1	2	2
1748	3	1	3	5	0	2	1	2	2
1749	3	1	3	4	2	2	1	2	0
1750	3	1	3	5	0	1	1	2	1
1751	3	1	1	5	0	1	0	2	2
1752	3	1	1	5	2	3	1	2	2
1753	3	1	3	5	1	1	1	0	0
1754	3	1	1	5	0	2	1	2	0
1755	3	1	1	3	0	2	1	1	2
1756	3	1	1	5	0	3	1	0	2
1757	3	1	3	5	0	1	0	2	2
1758	3	1	3	5	0	1	0	2	2
1759	3	1	3	5	0	2	1	2	2
1760	3	1	1	3	0	2	1	1	2
1761	3	1	1	5	2	3	1	2	1
1762	3	1	2	4	2	3	1	2	2
1763	3	1	1	3	2	2	1	1	1
1764	3	1	3	5	2	1	0	2	2
1765	3	1	1	4	0	3	1	2	1
1766	3	1	1	3	0	1	0	2	0
1767	3	1	1	1	1	1	1	0	1
1768	3	1	1	3	0	2	1	0	0
1769	3	1	1	5	0	1	1	2	2
1770	3	1	3	5	0	2	1	2	1
1771	3	1	2	4	2	2	1	2	2
1772	3	1	3	5	2	1	1	2	2
1773	3	1	3	3	2	2	1	1	0
1774	3	1	3	4	2	2	1	1	2
1775	3	1	3	3	2	2	1	2	2
1776	3	1	3	5	2	1	0	2	2
1777	3	1	3	2	2	1	0	0	2
1778	3	1	3	4	2	2	1	2	2
1779	3	1	3	4	0	1	0	2	2
1780	3	1	3	3	0	1	1	2	2
1781	3	1	3	5	0	1	0	1	2
1782	3	1	1	1	0	1	0	2	2
1783	3	1	3	5	2	2	1	2	1
1784	3	1	2	5	0	1	1	2	2
1785	3	1	1	5	0	2	1	2	1
1786	3	1	1	3	0	2	1	2	2
1787	3	1	1	2	0	3	1	1	1
1788	3	1	1	3	0	3	1	1	2
1789	3	1	3	2	0	1	1	0	2
1790	3	1	3	3	0	2	1	2	2
1791	3	1	3	2	0	2	1	2	2
1792	3	1	3	4	0	1	1	0	2
1793	3	1	3	4	2	1	1	2	2
1794	3	1	3	4	0	1	0	0	0
1795	3	1	3	5	2	1	1	0	1
1796	3	1	1	4	0	1	0	1	2
1797	3	1	3	5	0	1	1	1	1
1798	3	1	3	2	0	1	0	2	1
1799	3	1	3	2	2	2	1	2	1
1800	3	1	2	3	2	1	1	2	2
1801	3	1	2	2	0	2	1	2	2
1802	3	1	3	4	2	1	1	2	2
1803	3	1	3	5	0	1	1	2	1
1804	3	1	3	3	0	1	0	2	2
1805	3	1	2	3	2	3	1	2	2
1806	3	1	3	1	2	1	0	2	1
1807	3	1	3	5	2	2	1	2	2
1808	3	1	3	5	0	1	0	2	2
1809	3	1	1	3	0	2	1	2	2
1810	3	1	3	3	2	1	0	2	2
1811	3	1	2	2	2	2	1	0	2
1812	3	1	1	5	2	3	1	1	2
1813	3	1	3	1	0	2	1	2	2
1814	3	1	1	5	0	2	1	2	2
1815	3	1	3	1	0	1	0	0	2
1816	3	1	3	4	2	1	0	0	2
1817	3	1	3	5	2	1	0	1	2
1818	3	1	3	4	0	1	0	1	0
1819	3	1	2	5	0	2	1	2	2
1820	3	1	3	3	0	2	1	2	2
1821	3	1	1	5	2	3	1	2	2
1822	3	1	2	5	0	1	0	0	1
1823	3	1	1	3	0	3	1	1	1
1824	3	1	3	5	0	2	1	2	2
1825	3	1	3	1	0	2	1	1	1
1826	3	1	3	3	2	3	1	0	1
1827	3	1	1	4	2	2	1	2	2
1828	3	1	3	2	2	1	0	2	1
1829	3	1	3	5	0	2	1	2	2
1830	3	1	1	4	0	3	1	2	1
1831	3	1	3	3	0	2	1	2	1
1832	3	1	3	4	0	2	1	1	1
1833	3	1	1	2	2	2	1	2	0
1834	3	1	3	5	2	1	1	2	1
1835	3	1	2	2	2	2	1	2	0
1836	3	1	3	5	2	1	0	2	2
1837	3	1	3	3	0	3	1	1	2
1838	3	1	1	1	2	2	1	2	2
1839	3	1	1	1	2	2	1	2	2
1840	3	1	3	5	2	2	1	0	0
1841	3	1	3	1		1	1	0	1
1842	3	1	1	3	0	2	1	2	2
1843	3	1	2	1	2	1	0	2	2
1844	3	1	3	4	0	1	0	1	2
1845	3	1	3	5	0	2	1	0	1
1846	3	1	3	4	0	2	1	2	0
1847	3	1	3	3	2	1	1	2	1
1848	3	1	2	3	0	2	1	2	2
1849	3	1	1	3	2	1	1	1	2
1850	3	1	3	5	0	1	0	0	1
1851	3	1	3	4		2	1	2	2
1852	3	1	1	3	2	3	1	2	0
1853	3	1	2	2	0	2	1	0	2
1854	3	1	3	2	2	1	0	2	2
1855	3	1	3	4	0	1	1	2	1
1856	3	1	3	3	0	1	1	1	2
1857	3	1	3	3		1	0	1	0
1858	3	1	3	3	0	1	0	2	2
1859	3	1	2	1	2	1	0	1	2
1860	3	1	2	2	0	1	0	2	2
1861	3	1	3	2	2	2	0	2	2
1862	3	1	1	2	0	2	1	1	0
1863	3	1	1	3	2	1	1	1	1
1864	3	1	2	2	2	1	0	0	2
1865	3	1	1	2	2	1	1	2	1
1866	3	1	1	4	2	2	1	2	2
1867	3	1	1	4	0	2	1	2	0
1868	3	1	1	2	2	2	1	2	2
1869	3	1	1	1	0	1	1	0	2
1870	3	1	3	2	2	1	1	2	1
1871	3	1	3	5	2	2	1	2	2
1872	3	1	3	3	2	2	1	2	1
1873	3	1	3	4	0	2	1	2	2
1874	3	1	1	3	2	1	0	2	1
1875	3	1	2	3		1	0	0	1
1876	3	1	3	5	0	1	1	2	2
1877	3	1	3	1	0	3	1	2	1
1878	3	1	1	4	2	2	1	2	1
1879	3	1	1	1	0	3	1	0	2
1880	3	1	3	4	0	1	1	2	2
1881	3	1	3	5	2	2	0	2	2
1882	3	1	2	1	0	1	0	2	2
1883	3	1	1	4	2	1	0	1	2
1884	3	1	3	2	2	2	1	1	1
1885	3	1	3	5	2	2	1	2	2
1886	3	1	3	3	2	2	1	1	2
1887	3	1	1	3	2	2	1	0	2
1888	3	1	1	3	2	1	0	2	2
1889	3	1	1	2	2	1	0	0	2
1890	3	1	3	5	0	1	1	2	0
1891	3	1	3	5	0	2	1	1	1
1892	3	1	3	5	0	2	1	2	2
1893	3	1	3	5	0	1	1	2	2
1894	3	1	3	5	2	2	1	0	1
1895	3	1	3	4	0	1	1	1	1
1896	3	1	3	3	0	1	0	1	1
1897	3	1	3	2	1	1	1	2	1
1898	3	1	1	2	2	2	1	2	2
1899	3	1	3	3	0	1	1	2	1
1900	3	1	3	4	0	1	1	1	2
1901	3	1	3	2	2	1	1	0	1
1902	3	1	1	2	0	1	1	2	2
1903	3	1	1	4	2	2	1	1	1
1904	3	1	2	3	0	1	0	2	2
1905	3	1	1	2	0	1	1	2	1
1906	3	1	1	1	2	2	1	0	2
1907	3	1	3	5	2	1	1	0	2
1908	3	1	2	4	0	1	0	2	1
1909	3	1	3	4	0	1	0	2	1
1910	3	1	3	5	2	2	1	2	1
1911	3	1	1	1	0	2	1	2	0
1912	3	1	1	1	2	2	1	0	0
1913	3	1	1	3	0	1	1	1	2
1914	3	1	3	5	0	2	1	2	1
1915	3	1	2	1	2	1	1	1	2
1916	3	1	1	3	2	2	1	0	2
1917	3	1	3	3	2	1	0	0	0
1918	3	1	1	5	0	2	1	0	2
1919	3	1	1	3	0	2	1	2	2
1920	3	1	2	2	2	2	1	2	0
1921	3	1	1	2	0	2	1	2	0
1922	3	1	3	3	0	2	1	2	1
1923	3	1	1	5	2	3	1	1	2
1924	3	1	1	4	2	1	1	2	2
1925	3	1	2	2	0	2	1	2	1
1926	3	1	3	4	0	1	1	0	2
1927	3	1	2	4	2	2	1	2	1
1928	3	1	3	4	0	1	0	1	1
1929	3	1	3	5	0	1	1	0	2
1930	3	1	1	4	0	2	1	2	2
1931	3	1	3	5	0	1	0	2	2
1932	3	1	1	3	0	2	1	0	2
1933	3	1	3	5	2	1	1	2	2
1934	3	1	1	3	0	2	1	2	1
1935	3	1	2	1	0	2	1	0	2
1936	3	1	3	5	0	1	0	0	1
1937	3	1	1	1	2	2	1	2	2
1938	3	1	1	3	0	2	1	2	2
1939	3	1	3	4	2	2	1	2	2
1940	3	1	3	4	2	1	0	1	2
1941	3	1	3	4		2	1	2	1
1942	3	1	3	3	2	2	1	2	2
1943	3	1	3	2	0	2	0	2	2
1944	3	1	2	1	0	2	1	2	0
1945	3	1	3	2	2	2	1	0	1
1946	3	1	3	4	2	2	1	0	1
1947	3	1	3	3	0	1	1	0	2
1948	3	1	3	4	0	2	1	2	1
1949	3	1	3	3	1	3	1	2	2
1950	3	1	3	2		2	1	2	2
1951	3	1	1	5	1	1	1	2	2
1952	3	1	1	2	1	3	1	1	2
1953	3	1	1	4	2	1	0	2	2
1954	3	1	3	5	1	1	0	1	2
1955	3	1	3	5	1	1	1	1	1
1956	3	1	3	1		2	1	1	1
1957	3	1	1	3	1	2	1	0	2
1958	3	1	2	4	1	2	1	2	2
1959	3	1	3	5	2	1	1
1960	3	1	3	5		1	1
1961	3	1	1	4	2	2	1
1962	3	1	1	2		2	1
1963	3	1	3	4		1	0
1964	3	1	1	2		2	1
1965	3	1	3	5		1	0
1966	3	1	2	2		2	1
1967	3	1	3	2		1	0
1968	3	1	2	2		1	0
1969	3	1	1	5		2	1
1970	3	1	1	2		2	1
1971	3	1	3	5		1	0
1972	3	1	1	3		2	1
1973	3	1	3	5		3	1
1974	3	1	3	3		2	1
1975	3	1	3	4		2	1
1976	3	1	1	4		3	1
1977	3	1	1	1		1	1
1978	3	1	2	3		2	1
1979	3	1	3	5		1	0
1980	3	1	1	4		3	1
1981	3	1	2	5		1	1
1982	3	1	3	5		1	0
1983	3	1	3	3		1	0
1984	3	1	3	5		2	1
1985	3	1	3	4		1	1
1986	3	1	1	1		1	1
1987	3	1	3	3		1	1
1988	3	1	3	2		2	1
1989	3	1	3	3		1	1
1990	3	1	3	4		1	1
1991	3	1	3	3		2	1
1992	3	1	1	4		3	1
1993	3	1	3	3		1	0
1994	3	1	3	1		2	1
1995	3	1	1	1		1	0
1996	3	1	3	2		2	1
1997	3	1	3	4		1	0
1998	3	1	2	1		1	1
1999	3	1	3	4		2	1
[truncated: 401 more rows]
